# Supplementary material for: Stage-Specific Impacts of Climate Change on Greater White-Fronted Geese Along the East Asian Flyway
Source: Biology (Basel). 2025 Aug 14;14(8):1050. doi: 10.3390/biology14081050 (PMC12383389; doi:10.3390/biology14081050)
Supplement: Supplementary file 1 [file biology-14-01050-s001.zip]

Archive with 1 entries (1 files):
- biology-3783198-supplementary.docx
